# Supplementary material for: Case Report: Pseudoprogression With Nivolumab and Bevacizumab Followed by Recurrent Immune-Related Pneumonitis in Urothelial Carcinoma With Lung Metastasis
Source: Front Oncol. 2021 Feb 2;10:611810. doi: 10.3389/fonc.2020.611810 (PMC7884808; doi:10.3389/fonc.2020.611810)
Supplement: Supplementary file 1 [file Table_1.xlsx]

## Sheet: Sheet1
Suppliment table 1: Some basic laboratory parameters of the patient
Parameter	Unit	Diagnose UC	Before Chemotherapy Line 1	After 4 cycles of Line 1	Before Chemotherapy Line 2	Before ICI	iUPD	Pseudoprogression Confirmed	Diagnose CIP	Recurrent CIP	Latest Follow-up
(RBC)Red blood cell	10^12/L	4.29	4.19	3.68	4.37	3.66	4.02	4.52	4.23	3.97	4.90
(Hb)Hemoglobin	g/L	125	118	108	122	118	112	125	133	118	146
(WBC)White blood cell	10^9/L	6.89	5.57	2.76	6.38	2.78	5.37	4.25	4.65	5.36	5.36
(PLT)Platelet	10^9/L	135	156	259	152	269	173	119	141	163	120
(ALT)Alanine aminotransferase	U/L	17.0	6.0	6.9	11.5	9.4	11.1	14.7	16.5	9.8	25.5
(TBIL)Total bilirubin	µmol/L	11.2	7.4	13.1	10.2	4.3	5.8	4.3	6.0	9.4	7.3
(DBIL)Direct bilirubin	µmol/L	3.9	2.4	3.8	3.4	1.5	1.4	1.3	0.8	1.6	2.67
(UREA)Serum urea	mmol/L	5.31	6.60	4.68	6.53	7.08	5.32	8.47	9.63	5.9	7.22
(CR)Serum creatinine	µmol/L	115.2	134.7	104.3	174	92.0	103.5	102.5	123.5	115.7	88.5
(K+)Blood potassium	mmol/L	3.89	4.07	4.12	3.74	4.06	4.30	4.25	4.02	4.01	4.00
(CRP)C-reactive protein	mg/dL	#	0.76	#	#	#	#	#	<0.05	#	#
(PCT)Procalcitonin	ng/mL	#	#	#	#	#	#	#	0.44	#	#
Urine RBC		(+++)	(+)	(+)	(++)	(-)	(-)	(-)	(-)	(-)	(-)
Urine WBC		(-)	(-)	(-)	(-)	(-)	(-)	(-)	(-)	(-)	(-)
Urine protein		(+)	(-)	(-)	(-)	(-)	(-)	(-)	(+)	(-)	(-)
Urine glucose		(-)	(-)	(-)	(-)	(-)	(-)	(-)	(-)	(-)	(-)
Sputum culture		#	#	#	#	#	#	#	Streptococcus viridis; Neisseria	#	#
Note:
1."#" not measured
2. Blue number: below reference; Red number: above reference
3.(-):negative; (+):weakly positive; (++):moderately positive, (+++):strongly positive
